# Supplementary material for: Fluorescently Activated Cell Sorting Followed by Microarray Profiling of Helper T Cell Subtypes from Human Peripheral Blood
Source: PLoS One. 2014 Nov 7;9(11):e111405. doi: 10.1371/journal.pone.0111405 (PMC4224392; doi:10.1371/journal.pone.0111405)
Supplement: Table S1 — Th1-dominant genes. These genes met the following criteria: average signal intensity of >200 in Th1 samples, signal intensity is >2-fold higher in Th1 samples than in Th2 samples, and the p value of paired Student's t test is <0.05 in the comparison of signal intensity between the Th1 and Th2 cells. (XLSX) [file pone.0111405.s002.xlsx]

## Sheet: Table S1
Table S1. Th1-specific genes
		AV		Fold	T-test	ENTREZ
TargetID	ProbeID	Th1	Th2	Change	p-vale	GENE ID	ACCESSION	DEFINITION
CCL5	1990446	5146.04	217.233	23.689	5.34782e-05	6352	NM_002985.2	Chemokine (C-C motif) ligand 5
GZMK	5310369	19421.8	926.058	20.9726	2.99283e-08	3003	NM_002104.2	Granzyme K (granzyme 3; tryptase II)
CXCR3	7550445	2943.25	169.05	17.4105	6.49841e-06	2833	NM_001504.1	Chemokine (C-X-C motif) receptor 3
EOMES	6760075	10428.5	809.833	12.8774	0.000132701	8320	NM_005442.2	Eomesodermin homolog
IGFBP3	4540551	605.508	72.125	8.39526	3.84457e-05	3486	NM_000598.4	Insulin-like growth factor binding protein 3, transcript variant 2
GZMH	4850128	4773.98	624.167	7.64857	0.00508619	2999	NM_033423.2	Granzyme H (cathepsin G-like 2, protein h-CCPX)
IFNG	1030709	1672.46	222.717	7.50935	0.000123696	3458	NM_000619.2	Interferon, gamma
FLJ33590	1770386	1043.98	164.158	6.35956	0.00121073	285093	NM_173821.1	Hypothetical protein FLJ33590
HOP	1470681	706.167	118.9	5.93916	0.00302467	84525	NM_139212.2	Homeodomain-only protein , transcript variant 3
IL18RAP	5130475	4666.21	886.692	5.26249	4.92995e-05	8807	NM_003853.2	Interleukin 18 receptor accessory protein
GPR114	150202	585.375	113.233	5.16963	0.000315489	221188	NM_153837.1	G protein-coupled receptor 114
LAG3	3120020	672.508	141.108	4.7659	0.00240996	3902	NM_002286.4	Lymphocyte-activation gene 3
KLRG1	7160450	2376.77	557.042	4.26677	0.000801018	10219	NM_005810.3	Killer cell lectin-like receptor subfamily G, member 1
GZMA	6370367	21541.1	5133.32	4.19633	7.52247e-06	3001	NM_006144.2	Granzyme A (granzyme 1, cytotoxic T-lymphocyte-associated serine esterase 3)
STOM	1170390	11927.9	3107.5	3.83843	1.02844e-05	2040	NM_198194.1	Stomatin, transcript variant 2
NKG7	3310181	5150.73	1380.45	3.73119	0.00214217	4818	NM_005601.3	Natural killer cell group 7 sequence
CD300A	7550021	844.425	228.6	3.6939	0.000528608	11314	NM_007261.2	CD300a molecule
PTPRM	2230669	595.717	162.15	3.67386	4.58844e-05	5797	NM_002845.2	Protein tyrosine phosphatase, receptor type, M
PCSK5	6860129	1153.94	333.042	3.46486	0.00426465	5125	NM_006200.2	Proprotein convertase subtilisin/kexin type 5
APOBEC3H	5820048	1571.68	460.892	3.41009	7.35866e-05	164668	NM_181773.2	Apolipoprotein B mRNA editing enzyme, catalytic polypeptide-like 3H
DHRS3	3840170	1442.94	470.142	3.06916	1.33243e-06	9249	NM_004753.4	Dehydrogenase/reductase (SDR family) member 3
FAM46A	3840253	2986.82	994.908	3.00211	0.0166202	55603	NM_017633.2	Family with sequence similarity 46, member A
CTSW	2190021	523.475	180.025	2.90779	0.0119829	1521	NM_001335.3	Cathepsin W
PPARBP	6760373	697.408	246.208	2.83259	0.0283967	5469	NM_004774.2	PPAR binding protein
CST7	460615	3497.96	1243.7	2.81254	0.000131255	8530	NM_003650.2	Cystatin F (leukocystatin)
ABCB1	2060170	815.408	292.4	2.78867	0.0103086	5243	NM_000927.3	ATP-binding cassette, sub-family B (MDR/TAP), member 1
CACNA2D2	7210475	461.092	168.067	2.7435	0.0069191	9254	NM_006030.2	Calcium channel, voltage-dependent, alpha 2/delta subunit 2, transcript variant 2
EDARADD	4760609	1336.16	488.317	2.73625	0.00569015	128178	NM_080738.2	EDAR-associated death domain, transcript variant B
RHBDF2	2570356	1954.11	717.208	2.7246	0.000794652	79651	NM_001005498.2	Rhomboid 5 homolog 2, transcript variant 2
CENTD3	6280040	2195.99	809.192	2.71381	9.1753e-05	64411	NM_022481.5	Centaurin, delta 3
MAP3K8	5310079	1409.62	539.758	2.61159	0.0162512	1326	NM_005204.2	Mitogen-activated protein kinase kinase kinase 8
IL15	2630747	1110.17	426.958	2.6002	0.00110743	3600	NM_000585.2	Interleukin 15, transcript variant 3
YARS	5810025	5661.68	2194.34	2.58013	3.58968e-06	8565	NM_003680.2	Tyrosyl-tRNA synthetase
KIAA1671	3850523	659.717	259.925	2.5381	0.00567864	85379	XM_371461.4	KIAA1671 protein
PLAC8	840253	610.425	242.008	2.52233	0.00115222	51316	NM_016619.1	Placenta-specific 8
TNFRSF10A	4150739	998.2	400.142	2.49462	0.0458252	8797	NM_003844.2	Tumor necrosis factor receptor superfamily, member 10a
RHOC	1690446	202.858	81.525	2.4883	1.33935e-05	389	NM_001042679.1	Ras homolog gene family, member C, transcript variant 3
BTBD11	3450280	3758.73	1520.46	2.4721	1.82108e-05	121551	NM_152322.2	BTB (POZ) domain containing 11, transcript variant 1
ZDHHC14	7040609	3304.78	1349.83	2.44828	0.00022886	79683	NM_024630.2	Zinc finger, DHHC-type containing 14, transcript variant 1.
LUZP1	2370328	830.958	340.317	2.44172	0.00274684	7798	NM_033631.2	Leucine zipper protein 1
FOXO3A	5700445	2295.53	945.917	2.42678	0.00893957	2309	NM_001455.2	Forkhead box O3A, transcript variant 1
FAM125B	4760176	328.225	135.467	2.42292	0.00140949	89853	NM_033446.1	Family with sequence similarity 125, member B, transcript variant 1
PSEN2	3800239	390.017	161.55	2.41422	0.00948661	5664	NM_012486.1	Presenilin 2 (Alzheimer disease 4), transcript variant 2
OBSCN	6860427	551.508	228.458	2.41404	4.4984e-05	84033	NM_052843.2	Obscurin, cytoskeletal calmodulin and titin-interacting RhoGEF
ISG20L2	6040722	1673.27	704.35	2.37562	0.0292691	81875	NM_030980.1	Interferon stimulated exonuclease gene 20kDa-like 2
HELZ	6290377	531.067	228.092	2.3283	0.00203832	9931	NM_014877.2	Helicase with zinc finger
MCOLN1	5390066	284.525	123.508	2.30369	0.0296021	57192	NM_020533.1	Mucolipin 1
TARP	5220259	810.867	353.367	2.29469	0.0113656	445347	NM_001003806.1	TCR gamma alternate reading frame protein, nuclear gene encoding mitochondrial protein, transcript variant 2
ST3GAL1	580437	3239	1427.63	2.26879	0.00782964	6482	NM_173344.1	ST3 beta-galactoside alpha-2,3-sialyltransferase 1, transcript variant 2
WNT10B	6560544	241.558	106.592	2.2662	0.0160763	7480	NM_003394.2	Wingless-type MMTV integration site family, member 10B
CCR2	2360594	1109.35	491.117	2.25883	0.0046191	1231	NM_000647.4	Chemokine (C-C motif) receptor 2, transcript variant A
GNLY	2900463	9356.2	4144.81	2.25733	0.0203264	10578	NM_006433.2	Granulysin, transcript variant NKG5
MFSD7	2260066	369.467	164.175	2.25044	0.00589021	84179	XM_001127310.1	Major facilitator superfamily domain containing 7
LYAR	3420184	2642.21	1178.24	2.2425	4.50037e-05	55646	NM_017816.1	Hypothetical protein FLJ20425
CHST12	1410647	1868.75	839.758	2.22534	0.000672113	55501	NM_018641.3	Carbohydrate (chondroitin 4) sulfotransferase 12
CTSB	4540615	1459.19	658.7	2.21526	0.00425612	1508	NM_147783.2	Cathepsin B, transcript variant 5
ADC	2940168	344.75	156.825	2.19831	0.0173013	113451	NM_052998.2	Arginine decarboxylase
ACY1	1580035	233.167	106.35	2.19245	0.00118791	95	NM_000666.1	Aminoacylase 1
IFI35	1780484	755.45	348.067	2.17042	0.00102454	3430	NM_005533.2	Interferon-induced protein 35
CCR2	7150646	594.017	275.1	2.15928	0.0420043	1231	NM_000647.3	Chemokine (C-C motif) receptor 2, transcript variant A
ADRB2	1580554	6462.04	3010.86	2.14625	0.0136637	154	NM_000024.4	Adrenergic, beta-2-, receptor, surface
CFH	830379	737.233	345.192	2.13572	0.00380374	3075	NM_001014975.1	Complement factor H, transcript variant 2
DECR2	3850653	255.817	120.342	2.12575	0.00552637	26063	NM_020664.3	2,4-Dienoyl CoA reductase 2, peroxisomal
FLJ11286	6760435	1734.97	827.7	2.09614	0.0462948	55337	NM_018381.1	Hypothetical protein FLJ11286
THOC4	7100279	566.5	271.3	2.08809	0.0333332	10189	XM_001134346.1	THO complex 4
HAVCR2	6270725	3397.97	1628.29	2.08683	0.00394404	84868	NM_032782.3	Hepatitis A virus cellular receptor 2
IFI6	4390176	2828.33	1356.49	2.08503	0.00385887	2537	NM_002038.3	Interferon, alpha-inducible protein 6, transcript variant 1
GIMAP1	1980692	2323.6	1121.57	2.07174	0.0159825	170575	NM_130759.2	GTPase, IMAP family member 1
GALE	5130551	365.817	177.158	2.06491	0.00378698	2582	NM_000403.3	UDP-galactose-4-epimerase, transcript variant 1
PPP2R2B	3990259	4493.12	2183.43	2.05783	0.00602948	5521	NM_181676.1	Protein phosphatase 2 (formerly 2A), regulatory subunit B, beta isoform, transcript variant 4
EXOSC2	6620307	820.9	399.442	2.05512	0.000650354	23404	NM_014285.4	Exosome component 2
MAP3K6	1940487	376.033	183.225	2.0523	0.00196926	9064	NM_004672.3	Mitogen-activated protein kinase kinase kinase 6
DUSP2	6180044	5343.49	2608.64	2.04838	0.000536335	1844	NM_004418.2	Dual specificity phosphatase 2
RPL27A	3420367	702.275	343.433	2.04487	0.0116468	6157	NM_000990.3	Ribosomal protein L27a
PLEK	1260040	2820.32	1381.72	2.04117	4.29788e-06	5341	NM_002664.1	Pleckstrin
SAMD3	1690050	6117.05	3007.86	2.03369	0.000265997	154075	NM_001017373.1	Sterile alpha motif domain containing 3, transcript variant 1
HCG18	2760468	407.75	200.758	2.03105	0.00614241	414777	XM_944855.1	HLA complex group 18
PWWP2	4290767	435.625	215.258	2.02373	0.00290296	170394	NM_138499.2	PWWP domain containing 2
DPP7	1300431	742.242	367.342	2.02058	0.0376926	29952	NM_013379.2	Dipeptidyl-peptidase 7
RRAGD	5570685	2158.79	1073.96	2.01013	0.000566033	58528	NM_021244.2	Ras-related GTP binding D
ARMC7	3180176	356.917	177.775	2.00769	0.0191868	79637	NM_024585.2	Armadillo repeat containing 7
NEO1	2340246	964.042	480.775	2.00518	0.00276112	4756	NM_002499.1	Neogenin homolog 1
