# Supplementary material for: Fluorescently Activated Cell Sorting Followed by Microarray Profiling of Helper T Cell Subtypes from Human Peripheral Blood
Source: PLoS One. 2014 Nov 7;9(11):e111405. doi: 10.1371/journal.pone.0111405 (PMC4224392; doi:10.1371/journal.pone.0111405)
Supplement: Table S2 — Th2-dominant genes. These genes met the following criteria: average signal intensity of >200 in Th2 samples, signal intensity is >2-fold higher in Th2 cells than in Th1 cells, and the p value of paired Student's t test is <0.05 in the comparison of signal intensity between the Th1 and Th2 cells. (XLSX) [file pone.0111405.s003.xlsx]

## Sheet: Table S2
Table S2. Th2-specific genes
		AV		Fold	T-test	ENTREZ
TargetID	ProbeID	Th1	Th2	Change	p-vale	GENE ID	ACCESSION	DEFINITION
IL17RB	6450148	3.46667	686.117	197.918	0.00737749	55540	NM_018725.3	Interleukin 17 receptor B
CNTNAP1	6350017	83.4417	791.867	9.49006	3.03149e-05	8506	NM_003632.1	Contactin associated protein 1
FLJ23834	2100241	107.667	894.317	8.30635	0.000481587	222256	NM_152750.2	Hypothetical protein FLJ23834
PTPLA	4200037	158.617	1194.29	7.52942	1.47519e-05	9200	NM_014241.3	Protein tyrosine phosphatase-like (proline instead of catalytic arginine), member A
STAM	3850451	788.242	3102.26	3.93567	3.15524e-05	8027	NM_003473.2	Signal transducing adaptor molecule (SH3 domain and ITAM motif) 1
E2F2	7570440	2120.48	7660.22	3.61249	0.000225019	1870	NM_004091.2	E2F transcription factor 2
F5	3940433	269.717	959.583	3.55775	0.000115071	2153	NM_000130.4	Coagulation factor V (proaccelerin, labile factor)
CDCA7	270068	1000.97	3104.68	3.10169	0.0015232	83879	NM_145810.2	Cell division cycle associated 7, transcript variant 2
FHIT	2630500	246.075	717.842	2.91717	0.000125296	2272	NM_002012.1	Fragile histidine triad gene
PI16	7560070	250.142	716.575	2.86468	0.00283345	221476	NM_153370.2	Peptidase inhibitor 16
PPM2C	3290161	242.975	690.975	2.84381	0.00926677	54704	NM_018444.2	Protein phosphatase 2C, magnesium-dependent, catalytic subunit, nuclear gene encoding mitochondrial protein
CAMSAP1L1	1820309	179.667	509.725	2.83706	0.0102709	23271	NM_203459.1	Calmodulin regulated spectrin-associated protein 1-like 1
SLC10A7	2340026	109.875	310.417	2.82518	0.0072474	84068	NM_001029998.1	Solute carrier family 10 (sodium/bile acid cotransporter family), member 7 (SLC10A7), transcript variant 2
ICA1	6040600	139.342	393.65	2.82507	0.000383747	3382	NM_022307.2	Islet cell autoantigen 1, 69kDa, transcript variant 1
KIAA1913	1820600	320.383	904.067	2.82183	0.0162903	114801	NM_052913.2	KIAA1913
TMEM44	6180142	189.608	496.258	2.61728	0.0124155	93109	NM_001011655.1	Transmembrane protein 44 , transcript variant 2
WDR12	650390	347.492	906.833	2.60965	0.00404284	55759	NM_018256.2	WD repeat domain 12
P2RY5	1940131	1446.52	3741.98	2.58687	3.39593e-05	10161	NM_005767.4	Purinergic receptor P2Y, G-protein coupled, 5
ZFP37	3390064	269.383	683.608	2.53768	0.00294429	7539	NM_003408.1	Zinc finger protein 37 homolog
TUFT1	150538	264.142	661.692	2.50506	0.00144647	7286	NM_020127.1	Tuftelin 1
NRAS	4390364	404.958	1002.63	2.47587	0.0185175	4893	NM_002524.2	Neuroblastoma RAS viral (v-ras) oncogene homolog
LMNA	4890639	152.992	373.608	2.44202	0.0315727	4000	NM_005572.2	Lamin A/C, transcript variant 2
PUS7	2650131	439.35	1047	2.38307	0.00177786	54517	NM_019042.3	Pseudouridylate synthase 7 homolog
MGC4677	6290630	495.15	1158.12	2.33892	0.0070919	112597	XM_939115.1	Hypothetical protein MGC4677
SMC4	830437	862.433	1955.66	2.26761	0.00378592	10051	NM_005496.3	Structural maintenance of chromosomes 4, transcript variant 1
ANKRD55	4670056	341.417	765.825	2.24308	0.000590666	79722	NM_024669.2	Ankyrin repeat domain 55, transcript variant 1
MYH10	2320753	239.1	535.267	2.23867	0.0177777	4628	NM_005964.1	Myosin, heavy chain 10, non-muscle
ZFP28	2070243	164.842	367.108	2.22704	0.00894921	140612	NM_020828.1	Zinc finger protein 28 homolog
ZDHHC23	70703	260.692	567.442	2.17668	0.00195349	254887	NM_173570.2	Zinc finger, DHHC-type containing 23
LMNA	1940082	342.317	739.858	2.16133	0.00610418	4000	NM_005572.2	Lamin A/C, transcript variant 2
CMTM6	2070152	2234.2	4815.15	2.1552	0.00910307	54918	NM_017801.2	CKLF-like MARVEL transmembrane domain containing 6
SUSD4	6200411	937.642	2010.51	2.14422	0.00461364	55061	NM_017982.2	Sushi domain containing 4, transcript variant 1
PIGN	6220025	498.533	1065.26	2.13678	0.0450343	23556	NM_012327.4	Phosphatidylinositol glycan anchor biosynthesis, class N, transcript variant 2
NET1	6520201	594.392	1256.64	2.11416	0.000381293	10276	NM_001047160.1	Neuroepithelial cell transforming gene 1, transcript variant 1
CAMTA1	3870291	501.125	1046.46	2.08822	0.00235232	23261	NM_015215.1	Calmodulin binding transcription activator 1
TRIB2	2750730	5907.77	12107.6	2.04945	4.19434e-05	28951	NM_021643.1	Tribbles homolog 2
OSBPL1A	4290619	131.458	266.133	2.02447	0.023937	114876	NM_133268.1	Oxysterol binding protein-like 1A, transcript variant OSBPL1C
RAP2A	290411	497.2	1002.5	2.01629	0.0303657	5911	NM_021033.4	RAP2A, member of RAS oncogene family
